# Supplementary material for: Geographic Variation in Loneliness and Social Isolation in Australia: Socio-Demographic and Healthcare Utilisation Determinants
Source: Healthcare (Basel). 2026 May 12;14(10):1318. doi: 10.3390/healthcare14101318 (PMC13205294; doi:10.3390/healthcare14101318)
Supplement: Supplementary file 1 [file healthcare-14-01318-s001.zip]

Archive with 1 entries (1 files):
- healthcare-4247214-supplementary.pdf
